# Supplementary material for: Apple Pomace as a Potential Source of Oxidative Stress-Protecting Dihydrochalcones
Source: Antioxidants (Basel). 2024 Sep 25;13(10):1159. doi: 10.3390/antiox13101159 (PMC11505204; doi:10.3390/antiox13101159)
Supplement: Supplementary file 1 [file antioxidants-13-01159-s001.zip]

Archive with 1 entries (1 files):
- antioxidants-3204542-supplementary.pdf
